# Supplementary material for: A bacterial assay for rapid screening of IAA catabolic enzymes
Source: Plant Methods. 2019 Nov 4;15:126. doi: 10.1186/s13007-019-0509-6 (PMC6827244; doi:10.1186/s13007-019-0509-6)
Supplement: Supplementary file 1 — Additional file 1: Table S1. List of primers used in this work for cloning. [file 13007_2019_509_MOESM1_ESM.xlsx]

## Sheet: Sheet1
Name	Sequence (5'->3')
AtDAO1_F	TCCCCTCTAGAAATAATTTTGATTTAACTTTAAGAAGGAGATATACCATGCATCACCATCACCATCACGCGATGGGGGAACTAAACGGAGT
AtDAO1_R	CTCGAGTGCGGCCGCAGCAAGCTTCTAGCTAGCTTATTATCATTTATCTAGTCCTGCATGG
AtGH3.6_F	TCCCCTCTAGAAATAATTTTGATTTAACTTTAAGAAGGAGATATACCATGCATCACCATCACCATCACGCGATGCCTGAGGCACCAAAGATCGC
AtGH3.6_R	CTCGAGTGCGGCCGCAGCAAGCTTCTAGCTAGCTTATTATTAGTTACTCCCCCATTGCTTGTG
AtGH3.17_F	TCCCCTCTAGAAATAATTTTGATTTAACTTTAAGAAGGAGATATACCATGCATCACCATCACCATCACGCGATGATACCAAGTTACGACCCAAATG
AtGH3.17_R	CTCGAGTGCGGCCGCAGCAAGCTTCTAGCTAGCTTATTATTAAGAATCTAAACCAAGTGGTTCCC
AtUGT84B1_F	TCCCCTCTAGAAATAATTTTGATTTAACTTTAAGAAGGAGATATACCATGCATCACCATCACCATCACGCGATGGGCAGTAGTGAGGGTCAAG
AtUGT84B1_R	CTCGAGTGCGGCCGCAGCAAGCTTCTAGCTAGCTTATTATTAGGCGATTGTGATATCACTAATG
AtUGT74D1_F	TCCCCTCTAGAAATAATTTTGATTTAACTTTAAGAAGGAGATATACCATGCATCACCATCACCATCACGCGATGGGAGAGAAAGCGAAAGC
AtUGT74D1_R	CTCGAGTGCGGCCGCAGCAAGCTTCTAGCTAGCTTATTATTACCTCACAATTTTAGCAACAAAC
GFP_F	TCCCCTCTAGAAATAATTTTGATTTAACTTTAAGAAGGAGATATACCATGCATCACCATCACCATCACGCGATGAGTAAAGGAGAAGAACTT
GFP_R	CTCGAGTGCGGCCGCAGCAAGCTTCTAGCTAGCTTATTATTATTTGTATAGTTCATCCATGCC
