# Supplementary material for: A bacterial assay for rapid screening of IAA catabolic enzymes
Source: Plant Methods. 2019 Nov 4;15:126. doi: 10.1186/s13007-019-0509-6 (PMC6827244; doi:10.1186/s13007-019-0509-6)
Supplement: Supplementary file 3 — Additional file 3: Table S2. List of targeted compounds with their respective retention times (RT) and MRM transition. Indole-3-acetic acid (IAA), oxindole-3-acetic acid (oxIAA), indole-3-acetyl-l-aspartic acid (IAAsp), indole-3-acetyl glutamic acid (IAGlu), indole-3-acetyl-1-glucosyl ester (IAGlc) and oxindole-3-acetyl-1-glucosyl ester (oxIAGlc). [file 13007_2019_509_MOESM3_ESM.xlsx]

## Sheet: Table_S2_Compounds_LC-MS
	MRM	RT
IAA	176.2 > 130.1	6.49
[13C6]-IAA	182.1 > 136.1	6.49
oxIAA	192.1 > 146.1	4.38
[13C6]-oxIAA	198.1 > 152.1	4.38
IAAsp	291.2 > 130.1	4.27
[13C6]-IAAsp	297.2 > 130.1	4.27
IAGlu	305.2 > 130.1	4.91
[13C6]-IAGlu	311.2 > 136.1	4.91
IAGlc	176.2 > 130.1	4.55
[13C6]-IAGlc	182.1 > 136.1	4.55
oxIAGlc	192.1 > 146.1	3.44
[13C6]-oxIAGlc	198.1 > 152.1	3.44
